# Supplementary material for: CIDER: Context-sensitive polarity measurement for short-form text
Source: PLoS One. 2024 Apr 18;19(4):e0299490. doi: 10.1371/journal.pone.0299490 (PMC11025856; doi:10.1371/journal.pone.0299490)
Supplement: S1 File — (ZIP) [file pone.0299490.s002.zip]

Archive with 17 entries (17 files):
- plos2015.bst
- plos_latex_template.tex
- references.bib
- plos_latex_template.pdf
- figures/PDF/GeoUK_CIDER_VADER_compare.pdf
- figures/PDF/GeoUK_Emoji.pdf
- figures/PDF/HighIntensityDays.pdf
- figures/PDF/VADERCIDER.pdf
- figures/PDF/Weather_polarity_scales.pdf
- figures/PDF/CIDER_PLOS_Submission_TABLES_1.pdf
- figures/PDF/CIDER_PLOS_Submission_TABLES_2.pdf
- figures/EPS/Figure_4.eps
- figures/EPS/Figure_6.eps
- figures/EPS/Figure_1.eps
- figures/EPS/Figure_3.eps
- figures/EPS/Figure_2.eps
- figures/EPS/Figure_5.eps
