# Supplementary material for: CIDER: Context-sensitive polarity measurement for short-form text
Source: PLoS One. 2024 Apr 18;19(4):e0299490. doi: 10.1371/journal.pone.0299490 (PMC11025856; doi:10.1371/journal.pone.0299490)
Supplement: S1 File — (ZIP) [file pone.0299490.s002.zip › references.bib]

@inproceedings{hutto_vader_2014,
  title = {{{VADER}}: {{A Parsimonious Rule-Based Model}} for {{Sentiment Analysis}} of {{Social Media Text}}},
  shorttitle = {{{VADER}}},
  booktitle = {{{ICWSM}}},
  author = {Hutto, C. and Gilbert, Eric},
  pages = {' '},
  year = {2014},
  abstract = {The inherent nature of social media content poses serious challenges to practical applications of sentiment analysis. We present VADER, a simple rule-based model for general sentiment analysis, and compare its effectiveness to eleven typical state-of-practice benchmarks including LIWC, ANEW, the General Inquirer, SentiWordNet, and machine learning oriented techniques relying on Naive Bayes, Maximum Entropy, and Support Vector Machine (SVM) algorithms. Using a combination of qualitative and quantitative methods, we first construct and empirically validate a goldstandard list of lexical features (along with their associated sentiment intensity measures) which are specifically attuned to sentiment in microblog-like contexts. We then combine these lexical features with consideration for five general rules that embody grammatical and syntactical conventions for expressing and emphasizing sentiment intensity. Interestingly, using our parsimonious rule-based model to assess the sentiment of tweets, we find that VADER outperforms individual human raters (F1 Classification Accuracy = 0.96 and 0.84, respectively), and generalizes more favorably across contexts than any of our benchmarks.}
}


@article{hamilton_inducing_2016,
  title = {Inducing {{Domain-Specific Sentiment Lexicons}} from {{Unlabeled Corpora}}},
  author = {Hamilton, William L. and Clark, Kevin and Leskovec, Jure and Jurafsky, Dan},
  year = {2016},
  month = {sep},
  journal = {arXiv:1606.02820 [cs]},
  eprint = {1606.02820},
  eprinttype = {arxiv},
  primaryclass = {cs},
  abstract = {A word's sentiment depends on the domain in which it is used. Computational social science research thus requires sentiment lexicons that are specific to the domains being studied. We combine domain-specific word embeddings with a label propagation framework to induce accurate domain-specific sentiment lexicons using small sets of seed words, achieving state-of-the-art performance competitive with approaches that rely on hand-curated resources. Using our framework we perform two large-scale empirical studies to quantify the extent to which sentiment varies across time and between communities. We induce and release historical sentiment lexicons for 150 years of English and community-specific sentiment lexicons for 250 online communities from the social media forum Reddit. The historical lexicons show that more than 5\% of sentiment-bearing (non-neutral) English words completely switched polarity during the last 150 years, and the community-specific lexicons highlight how sentiment varies drastically between different communities.},
  archiveprefix = {arXiv},
  keywords = {Computer Science - Computation and Language},
  file = {C\:\\Users\\jcy204\\Zotero\\storage\\HQ5KVKJJ\\1606.html}
}

@inproceedings{radford_language_2019,
  title = {Language {{Models}} Are {{Unsupervised Multitask Learners}}},
  author = {Radford, Alec and Wu, Jeff and Child, Rewon and Luan, D. and Amodei, Dario and Sutskever, Ilya},
  year = {2019},
  urldate = {2023-07-15},
  booktitle = {' '},
  pages = {' '},
  abstract = {Natural language processing tasks, such as question answering, machine translation, reading comprehension, and summarization, are typically approached with supervised learning on taskspecific datasets. We demonstrate that language models begin to learn these tasks without any explicit supervision when trained on a new dataset of millions of webpages called WebText. When conditioned on a document plus questions, the answers generated by the language model reach 55 F1 on the CoQA dataset matching or exceeding the performance of 3 out of 4 baseline systems without using the 127,000+ training examples. The capacity of the language model is essential to the success of zero-shot task transfer and increasing it improves performance in a log-linear fashion across tasks. Our largest model, GPT-2, is a 1.5B parameter Transformer that achieves state of the art results on 7 out of 8 tested language modeling datasets in a zero-shot setting but still underfits WebText. Samples from the model reflect these improvements and contain coherent paragraphs of text. These findings suggest a promising path towards building language processing systems which learn to perform tasks from their naturally occurring demonstrations.}
}

@article{young_social_2021,
  title = {Social {{Sensing}} of {{Heatwaves}}},
  author = {Young, James C. and Arthur, Rudy and Spruce, Michelle and Williams, Hywel T. P.},
  year = {2021},
  month = {may},
  journal = {Sensors},
  volume = {21},
  number = {11},
  pages = {3717},
  publisher = {{Multidisciplinary Digital Publishing Institute}},
  doi = {10.3390/s21113717},
  urldate = {2021-10-04},
  abstract = {Heatwaves cause thousands of deaths every year, yet the social impacts of heat are poorly measured. Temperature alone is not sufficient to measure impacts and ``heatwaves'' are defined differently in different cities/countries. This study used data from the microblogging platform Twitter to detect different scales of response and varying attitudes to heatwaves within the United Kingdom (UK), the United States of America (US) and Australia. At the country scale, the volume of heat-related Twitter activity increased exponentially as temperature increased. The initial social reaction differed between countries, with a larger response to heatwaves elicited from the UK than from Australia, despite the comparatively milder conditions in the UK. Language analysis reveals that the UK user population typically responds with concern for individual wellbeing and discomfort, whereas Australian and US users typically focus on the environmental consequences. At the city scale, differing responses are seen in London, Sydney and New York on governmentally defined heatwave days; sentiment changes predictably in London and New York over a 24-h period, while sentiment is more constant in Sydney. This study shows that social media data can provide robust observations of public response to heat, suggesting that social sensing of heatwaves might be useful for preparedness and mitigation.},
  copyright = {http://creativecommons.org/licenses/by/3.0/},
  langid = {english},
  keywords = {extreme weather,heat,heatwave,natural hazards,social media,social sensing},
  file = {C\:\\Users\\JY403\\Zotero\\storage\\D48SN5GA\\3717.html}
}

@article{babu_sentiment_2021,
  title = {Sentiment {{Analysis}} in {{Social Media Data}} for {{Depression Detection Using Artificial Intelligence}}: {{A Review}}},
  shorttitle = {Sentiment {{Analysis}} in {{Social Media Data}} for {{Depression Detection Using Artificial Intelligence}}},
  author = {Babu, Nirmal Varghese and Kanaga, E. Grace Mary},
  year = {2021},
  month = {nov},
  journal = {SN Computer Science},
  volume = {3},
  number = {1},
  pages = {74},
  issn = {2661-8907},
  doi = {10.1007/s42979-021-00958-1},
  urldate = {2023-07-15},
  abstract = {Sentiment analysis is an emerging trend nowadays to understand people's sentiments in multiple situations in their quotidian life. Social media data would be utilized for the entire process ie the analysis and classification processes and it consists of text data and emoticons, emojis, etc. Many experiments were conducted in the antecedent studies utilizing Binary and Ternary Classification whereas Multi-class Classification gives more precise and precise Classification. In Multi-class Classification, the data would be divided into multiple sub-classes predicated on the polarities. Machine Learning and Deep Learning Techniques would be utilized for the classification process. Utilizing Social media, sentiment levels can be monitored or analysed. This paper shows a review of the sentiment analysis on Social media data for apprehensiveness or dejection detection utilizing various artificial intelligence techniques. In the survey, it was optically canvassed that social media data which consists of texts,emoticons and emojis were utilized for the sentiment identification utilizing various artificial intelligence techniques. Multi Class Classification with Deep Learning Algorithm shows higher precision value during the sentiment analysis.},
  langid = {english},
  keywords = {Deep learning,Depression,Emoticons \& Emojis,Feature extraction,Machine learning,Multiclass classification,Natural language processing,Sentiment analysis,Social network analysis}
}

@article{nemes_social_2021,
  title = {Social Media Sentiment Analysis Based on {{COVID-19}}},
  author = {Nemes, L{\'a}szl{\'o} and Kiss, Attila},
  year = {2021},
  month = {jan},
  journal = {Journal of Information and Telecommunication},
  volume = {5},
  number = {1},
  pages = {1--15},
  publisher = {{Taylor \& Francis}},
  issn = {2475-1839},
  doi = {10.1080/24751839.2020.1790793},
  urldate = {2023-07-15},
  abstract = {In today's world, the social media is everywhere, and everybody come in contact with it every day. With social media datas, we are able to do a lot of analysis and statistics nowdays. Within this scope of article, we conclude and analyse the sentiments and manifestations (comments, hastags, posts, tweets) of the users of the Twitter social media platform, based on the main trends (by keyword, which is mostly the `covid' and coronavirus theme in this article) with Natural Language Processing and with Sentiment Classification using Recurrent Neural Network. Where we analyse, compile, visualize statistics, and summarize for further processing. The trained model works much more accurately, with a smaller margin of error, in determining emotional polarity in today's `modern' often with ambiguous tweets. Especially with RNN. We use this fresh scraped data collections (by the keyword's theme) with our RNN model what we have created and trained to determine what emotional manifestations occurred on a given topic in a given time interval.},
  keywords = {natural language processing,recurrent neural network,sentiment analysis,social media,visualization}
}

@article{he_how_2019,
  title = {How Do {{General-Purpose Sentiment Analyzers Perform}} When {{Applied}} to {{Health-Related Online Social Media Data}}?},
  author = {He, Lu and Zheng, Kai},
  year = {2019},
  month = {aug},
  journal = {Studies in health technology and informatics},
  volume = {264},
  pages = {1208--1212},
  issn = {0926-9630},
  doi = {10.3233/SHTI190418},
  urldate = {2023-07-15},
  abstract = {Sentiment analysis has been increasingly used to analyze online social media data such as tweets and health forum posts. However, previous studies often adopted existing, general-purpose sentiment analyzers developed in non-healthcare domains, without assessing their validity and without customizing them for the specific study context. In this work, we empirically evaluated three general-purpose sentiment analyzers popularly used in previous studies (Stanford Core NLP Sentiment Analysis, TextBlob, and VADER), based on two online health datasets and a general-purpose dataset as the baseline. We illustrate that none of these general-purpose sentiment analyzers were able to produce satisfactory classifications of sentiment polarity. Further, these sentiment analyzers generated inconsistent results when applied to the same dataset, and their performance varies to a great extent across the two health datasets. Significant future work is therefore needed to develop context-specific sentiment analysis tools for analyzing online health data.},
  pmcid = {PMC8061710},
  pmid = {31438117}
}

@article{yao_domain-specific_2020,
  title = {Domain-Specific Sentiment Analysis for Tweets during Hurricanes ({{DSSA-H}}): {{A}} Domain-Adversarial Neural-Network-Based Approach},
  shorttitle = {Domain-Specific Sentiment Analysis for Tweets during Hurricanes ({{DSSA-H}})},
  author = {Yao, Fang and Wang, Yan},
  year = {2020},
  month = {sep},
  journal = {Computers, Environment and Urban Systems},
  volume = {83},
  pages = {101522},
  issn = {0198-9715},
  doi = {10.1016/j.compenvurbsys.2020.101522},
  urldate = {2022-03-18},
  abstract = {Hurricanes are one of the most frequent and destructive disasters in the United States. The events are large scale and have relatively long-term impacts. Social networking platforms such as Twitter can provide real-time information for disaster managers and affected populations during large-scale disasters (e.g., hurricanes), but extracting useful information and interpreting data accurately for disaster management is still challenging. Sentiment analysis of social media data helps detect the concerns of affected people and understand individuals' responses on the ground at unprecedented scales, but the method is known to be domain-dependent. The same words or expressions can indicate opposite sentiments in different domains. This paper proposes a domain-specific sentiment analysis approach specifically for tweets posted during hurricanes (DSSA-H). DSSA-H can retrieve hurricane-relevant tweets with a trained supervised-learning classifier, Random Forest (RF), and classify the sentiment of hurricane-relevant tweets based on a domain-adversarial neural network (DANN). We built a dataset of tweets posted during six recent hurricanes and applied the DSSA-H approach for sentiment analysis. After evaluation, we found that each classifier (i.e., RF and DANN) outperforms baseline classifiers and that DSSA-H outperforms two high-performing general sentiment classification approaches when classifying sentiments of tweets posted during hurricanes. We also applied DSSA-H in examining sentiment patterns across six recent hurricanes in the U.S. This domain-specific sentiment analysis approach can be used by the first responders and affected communities to more accurately and rapidly detect crises and emergent events, allocate resources, and assess disaster's impact during hurricanes. DSSA-H contributes to an intelligent and adaptive disaster information system for the data-rich human and the built environment system.},
  langid = {english},
  keywords = {Crisis informatics,Disaster management,Domain adaptation,Hurricane,Neural network,Sentiment analysis},
  file = {C\:\\Users\\JY403\\Zotero\\storage\\UD6886QI\\S0198971520302556.html}
}
@article{narayanan_language_2014,
  title = {Language Evolution, Coalescent Processes, and the Consensus Problem on a Social Network},
  author = {Narayanan, Hariharan and Niyogi, Partha},
  year = {2014},
  month = {aug},
  journal = {Journal of Mathematical Psychology},
  volume = {61},
  pages = {19--24},
  issn = {0022-2496},
  doi = {10.1016/j.jmp.2014.07.002},
  urldate = {2023-07-15},
  abstract = {In recent times, there has been an increased interest in theories of language evolution that have an applicability to the study of dialect formation, linguistic change, creolization, the origin of language, and animal and robot communication systems in general. One particular question that has attracted some interest has the following general form: how might a group of linguistic agents arrive at a shared communication system purely through local patterns of interaction and without any global agency enforcing uniformity? In this paper, we consider a natural model of language (or more precisely, word) evolution on a social network, prove several theoretical properties, and establish connections to related phenomena in biology, social sciences, and physics.},
  langid = {english},
  keywords = {Cognitive science,Learning theory,Neuroscience},
  file = {C\:\\Users\\JY403\\Zotero\\storage\\DLBEGA6S\\S0022249614000522.html}
}

@article{arazzi_importance_2023,
  title = {The Importance of the Language for the Evolution of Online Communities: {{An}} Analysis Based on {{Twitter}} and {{Reddit}}},
  shorttitle = {The Importance of the Language for the Evolution of Online Communities},
  author = {Arazzi, Marco and Nicolazzo, Serena and Nocera, Antonino and Zippo, Manuel},
  year = {2023},
  month = {jul},
  journal = {Expert Systems with Applications},
  volume = {222},
  pages = {119847},
  issn = {0957-4174},
  doi = {10.1016/j.eswa.2023.119847},
  urldate = {2023-07-15},
  abstract = {The study of Online Social Networks offers growing opportunities to examine a number of aspects of the real world and to better understand how human society works at scale. One crucial research direction, constantly evolving over time, concerns the language adopted by users and its impact on online communities. To provide a contribution in this setting, in this paper, we adopt a multi-relational model for social network and identify a new typology of relation, namely co-interest, as an explicit common declaration of engagement towards a given topic among pair of users. Thematic communities can be, hence, derived leveraging such relations. After that, exploiting Natural Language Processing and Machine Learning techniques, we identify and define suitable analysis metrics focusing on the characteristics of the language adopted in such communities. With the objective of analyzing how the adoption of different language may impact the formation of cohesive and strong communities, to make our study general, we consider two very popular and intrinsically different social platforms, namely Twitter and Reddit. The analysis carried out in this paper aims at comparing the two social media to find interesting and novel results about how their users compose textual comments and the corresponding impact on users' interaction. Interestingly, the obtained results show that, although the main factor is related to the popularity of the user generating the content, the characteristics of the adopted language play a non negligible role in the formation of strong communities in social systems.},
  langid = {english},
  keywords = {Community evolution,Engagement,Natural Language Processing,Social Network Analysis,Text Mining},
  file = {C\:\\Users\\JY403\\Zotero\\storage\\YVRYAN7A\\S0957417423003482.html}
}

@inproceedings{cunha_analyzing_2011,
  title = {Analyzing the Dynamic Evolution of Hashtags on {{Twitter}}: A Language-Based Approach},
  shorttitle = {Analyzing the Dynamic Evolution of Hashtags on {{Twitter}}},
  booktitle = {Proceedings of the {{Workshop}} on {{Languages}} in {{Social Media}}},
  author = {Cunha, Evandro and Magno, Gabriel and Comarela, Giovanni and Almeida, Virgilio and Gon{\c c}alves, Marcos Andr{\'e} and Benevenuto, Fabr{\'i}cio},
  year = {2011},
  month = {jun},
  series = {{{LSM}} '11},
  pages = {58--65},
  publisher = {{Association for Computational Linguistics}},
  address = {{USA}},
  urldate = {2023-07-15},
  abstract = {Hashtags are used in Twitter to classify messages, propagate ideas and also to promote specific topics and people. In this paper, we present a linguistic-inspired study of how these tags are created, used and disseminated by the members of information networks. We study the propagation of hashtags in Twitter grounded on models for the analysis of the spread of linguistic innovations in speech communities, that is, in groups of people whose members linguistically influence each other. Differently from traditional linguistic studies, though, we consider the evolution of terms in a live and rapidly evolving stream of content, which can be analyzed in its entirety. In our experimental results, using a large collection crawled from Twitter, we were able to identify some interesting aspects -- similar to those found in studies of (offline) speech -- that led us to believe that hashtags may effectively serve as models for characterizing the propagation of linguistic forms, including: (1) the existence of a "preferential attachment process", that makes the few most common terms ever more popular, and (2) the relationship between the length of a tag and its frequency of use. The understanding of formation patterns of successful hashtags in Twitter can be useful to increase the effectiveness of real-time streaming search algorithms.},
  isbn = {978-1-932432-96-1}
}

@article{young_social_2022,
  title = {Social Sensing of Flood Impacts in {{India}}: {{A}} Case Study of {{Kerala}} 2018},
  shorttitle = {Social Sensing of Flood Impacts in {{India}}},
  author = {Young, James C. and Arthur, Rudy and Spruce, Michelle and Williams, Hywel T. P.},
  year = {2022},
  month = {may},
  journal = {International Journal of Disaster Risk Reduction},
  volume = {74},
  pages = {102908},
  issn = {2212-4209},
  doi = {10.1016/j.ijdrr.2022.102908},
  urldate = {2022-08-01},
  abstract = {Flooding is a major hazard that is responsible for substantial damage and risks to human health worldwide. The 2018 flood event in Kerala, India, killed 433 people and displaced more than 1 million people from their homes. Accurate and timely information can help mitigate the impacts of flooding through better preparedness (e.g. forecasting of flood impacts) and situational awareness (e.g. more effective civil response and relief). However, good information on flood impacts is difficult to source; governmental records are often slow and costly to produce, while insurance claim data is commercially sensitive and does not exist for many vulnerable populations. Here we explore ``social sensing'' \textendash{} the systematic collection and analysis of social media data to observe real-world events \textendash{} as a method to locate and characterise the impacts (social, economic and other) of the 2018 Kerala Floods. Data is collected from two social media platforms, Telegram and Twitter, as well as a citizen-produced relief coordination web application, Kerala Rescue, and a government flood damage database, Rebuild Kerala. After careful filtering to retain only flood-related social media posts, content is analysed to map the extent of flood impacts and to identify different kinds of impact (e.g. requests for help, reports of medical or other issues). Maps of flood impacts derived from Telegram and Twitter both show substantial agreement with Kerala Rescue and the damage reports from Rebuild Kerala. Social media content also detects similar kinds of impact to those reported through the more structured Kerala Rescue application. Overall, the results suggest that social sensing can be an effective source of flood impact information that produces outputs in broad agreement with government sources. Furthermore, social sensing information can be produced in near real-time, whereas government records take several months to produce. This suggests that social sensing may be a useful data source to guide decisions around flood relief and emergency response.},
  langid = {english},
  keywords = {Flooding,Natural hazard,Social media,Social sensing,Telegram,Twitter},
  file = {C\:\\Users\\JY403\\Zotero\\storage\\Y58MTN3L\\S2212420922001273.html}
}

@misc{twitter_new_2013,
  title = {New {{Tweets}} per Second Record, and How!},
  author = {Twitter},
  year = {2013},
  month = {aug},
  urldate = {2021-04-19},
  abstract = {New Tweets per second record, and how!},
  howpublished = {https://blog.twitter.com/engineering/en\_us/a/2013/new-tweets-per-second-record-and-how.html},
  langid = {american},
  file = {C\:\\Users\\JY403\\Zotero\\storage\\QV9ES4TG\\new-tweets-per-second-record-and-how.html}
}


@misc{twitter_twitter_2021,
  title = {Twitter {{API Documentation}}},
  author = {Twitter},
  year = {2021},
  month = {apr},
  journal = {Programmatically analyze, learn from, and engage with the conversation on Twitter},
  urldate = {2021-04-19},
  abstract = {Programmatically analyze, learn from, and engage with the conversation on Twitter. Explore Twitter API documentation now.},
  howpublished = {https://developer.twitter.com/en/docs/twitter-api},
  langid = {english},
  file = {C\:\\Users\\JY403\\Zotero\\storage\\HMXXQICY\\twitter-api.html}
}


@inproceedings{asiaee_t_if_2012,
  title = {If You Are Happy and You Know It... Tweet},
  booktitle = {Proceedings of the 21st {{ACM}} International Conference on {{Information}} and Knowledge Management},
  author = {Asiaee T., Amir and Tepper, Mariano and Banerjee, Arindam and Sapiro, Guillermo},
  year = {2012},
  month = {oct},
  series = {{{CIKM}} '12},
  pages = {1602--1606},
  publisher = {{Association for Computing Machinery}},
  address = {{New York, NY, USA}},
  doi = {10.1145/2396761.2398481},
  urldate = {2023-07-15},
  abstract = {Extracting sentiment from Twitter data is one of the fundamental problems in social media analytics. Twitter's length constraint renders determining the positive/negative sentiment of a tweet difficult, even for a human judge. In this work we present a general framework for per-tweet (in contrast with batches of tweets) sentiment analysis which consists of: (1) extracting tweets about a desired target subject, (2) separating tweets with sentiment, and (3) setting apart positive from negative tweets. For each step, we study the performance of a number of classical and new machine learning algorithms. We also show that the intrinsic sparsity of tweets allows performing classification in a low dimensional space, via random projections, without losing accuracy. In addition, we present weighted variants of all employed algorithms, exploiting the available labeling uncertainty, which further improve classification accuracy. Finally, we show that spatially aggregating our per-tweet classification results produces a very satisfactory outcome, making our approach a good candidate for batch tweet sentiment analysis.},
  isbn = {978-1-4503-1156-4},
  keywords = {bayes classification,compressed learning,sparse modeling,supervised learning,svm,twitter sentiment analysis}
}
@techreport{bogdanovich_nice_2023,
  title = {Nice Weather or Burning Heat? {{Sentiment}} Analysis of Temperature-Related Media Reports.},
  shorttitle = {Nice Weather or Burning Heat?},
  author = {Bogdanovich, Ekaterina and Brenning, Alexander and Guenther, Lars and Reichstein, Markus and Frank, Dorothea and Sch{\"a}fer, Mike S. and Ruhrmann, Georg and Orth, Ren{\'e}},
  year = {2023},
  month = {feb},
  number = {EGU23-12053},
  institution = {{Copernicus Meetings}},
  doi = {10.5194/egusphere-egu23-12053},
  urldate = {2023-07-15},
  langid = {english}
}

@article{sham_climate_2022,
  title = {Climate {{Change Sentiment Analysis Using Lexicon}}, {{Machine Learning}} and {{Hybrid Approaches}}},
  author = {Sham, Nabila Mohamad and Mohamed, Azlinah and link will open in a new window {Link to external site}, this},
  year = {2022},
  journal = {Sustainability},
  volume = {14},
  number = {8},
  pages = {4723},
  publisher = {{MDPI AG}},
  address = {{Basel, Switzerland}},
  doi = {10.3390/su14084723},
  urldate = {2023-07-15},
  abstract = {The emissions of greenhouse gases, such as carbon dioxide, into the biosphere have the consequence of warming up the planet, hence the existence of climate change. Sentiment analysis has been a popular subject and there has been a plethora of research conducted in this area in recent decades, typically on social media platforms such as Twitter, due to the proliferation of data generated today during discussions on climate change. However, there is not much research on the performances of different sentiment analysis approaches using lexicon, machine learning and hybrid methods, particularly within this domain-specific sentiment. This study aims to find the most effective sentiment analysis approach for climate change tweets and related domains by performing a comparative evaluation of various sentiment analysis approaches. In this context, seven lexicon-based approaches were used, namely SentiWordNet, TextBlob, VADER, SentiStrength, Hu and Liu, MPQA, and WKWSCI. Meanwhile, three machine learning classifiers were used, namely Support Vector Machine, Na\"ive Bayes, and Logistic Regression, by using two feature extraction techniques, which were Bag-of-Words and TF\textendash IDF. Next, the hybridization between lexicon-based and machine learning-based approaches was performed. The results indicate that the hybrid method outperformed the other two approaches, with hybrid TextBlob and Logistic Regression achieving an F1-score of 75.3\%; thus, this has been chosen as the most effective approach. This study also found that lemmatization improved the accuracy of machine learning and hybrid approaches by 1.6\%. Meanwhile, the TF\textendash IDF feature extraction technique was slightly better than BoW by increasing the accuracy of the Logistic Regression classifier by 0.6\%. However, TF\textendash IDF and BoW had an identical effect on SVM and NB. Future works will include investigating the suitability of deep learning approaches toward this domain-specific sentiment on social media platforms.},
  copyright = {\textcopyright{} 2022 by the authors. Licensee MDPI, Basel, Switzerland. This article is an open access article distributed under the terms and conditions of the Creative Commons Attribution (CC BY) license (https://creativecommons.org/licenses/by/4.0/). Notwithstanding the ProQuest Terms and Conditions, you may use this content in accordance with the terms of the License.},
  langid = {english},
  keywords = {climate change,lexicon,machine learning,sentiment analysis,social media}
}

@article{dodds_human_2015,
  title = {Human Language Reveals a Universal Positivity Bias},
  author = {Dodds, Peter Sheridan and Clark, Eric M. and Desu, Suma and Frank, Morgan R. and Reagan, Andrew J. and Williams, Jake Ryland and Mitchell, Lewis and Harris, Kameron Decker and Kloumann, Isabel M. and Bagrow, James P. and Megerdoomian, Karine and McMahon, Matthew T. and Tivnan, Brian F. and Danforth, Christopher M.},
  year = {2015},
  month = feb,
  journal = {Proceedings of the National Academy of Sciences},
  volume = {112},
  number = {8},
  pages = {2389--2394},
  publisher = {{Proceedings of the National Academy of Sciences}},
  doi = {10.1073/pnas.1411678112},
  urldate = {2023-07-15},
  abstract = {Using human evaluation of 100,000 words spread across 24 corpora in 10 languages diverse in origin and culture, we present evidence of a deep impri...},
  langid = {english}
}

@article{ribeiro_sentibench_2016,
  title = {{{SentiBench}} - a Benchmark Comparison of State-of-the-Practice Sentiment Analysis Methods},
  author = {Ribeiro, Filipe N. and Ara{\'u}jo, Matheus and Gon{\c c}alves, Pollyanna and Andr{\'e} Gon{\c c}alves, Marcos and Benevenuto, Fabr{\'i}cio},
  year = {2016},
  month = {dec},
  journal = {EPJ Data Science},
  volume = {5},
  number = {1},
  pages = {1--29},
  publisher = {{SpringerOpen}},
  issn = {2193-1127},
  doi = {10.1140/epjds/s13688-016-0085-1},
  urldate = {2023-07-15},
  abstract = {In the last few years thousands of scientific papers have investigated sentiment analysis, several startups that measure opinions on real data have emerged and a number of innovative products related to this theme have been developed. There are multiple methods for measuring sentiments, including lexical-based and supervised machine learning methods. Despite the vast interest on the theme and wide popularity of some methods, it is unclear which one is better for identifying the polarity (i.e., positive or negative) of a message. Accordingly, there is a strong need to conduct a thorough apple-to-apple comparison of sentiment analysis methods, as they are used in practice, across multiple datasets originated from different data sources. Such a comparison is key for understanding the potential limitations, advantages, and disadvantages of popular methods. This article aims at filling this gap by presenting a benchmark comparison of twenty-four popular sentiment analysis methods (which we call the state-of-the-practice methods). Our evaluation is based on a benchmark of eighteen labeled datasets, covering messages posted on social networks, movie and product reviews, as well as opinions and comments in news articles. Our results highlight the extent to which the prediction performance of these methods varies considerably across datasets. Aiming at boosting the development of this research area, we open the methods' codes and datasets used in this article, deploying them in a benchmark system, which provides an open API for accessing and comparing sentence-level sentiment analysis methods.},
  copyright = {2016 Ribeiro et al.},
  langid = {english}
}

@article{zimbra_state---art_2018,
  title = {The {{State-of-the-Art}} in {{Twitter Sentiment Analysis}}: {{A Review}} and {{Benchmark Evaluation}}},
  shorttitle = {The {{State-of-the-Art}} in {{Twitter Sentiment Analysis}}},
  author = {Zimbra, David and Abbasi, Ahmed and Zeng, Daniel and Chen, Hsinchun},
  year = {2018},
  month = {aug},
  journal = {ACM Transactions on Management Information Systems},
  volume = {9},
  number = {2},
  pages = {5:1--5:29},
  issn = {2158-656X},
  doi = {10.1145/3185045},
  urldate = {2023-07-15},
  abstract = {Twitter has emerged as a major social media platform and generated great interest from sentiment analysis researchers. Despite this attention, state-of-the-art Twitter sentiment analysis approaches perform relatively poorly with reported classification accuracies often below 70\%, adversely impacting applications of the derived sentiment information. In this research, we investigate the unique challenges presented by Twitter sentiment analysis and review the literature to determine how the devised approaches have addressed these challenges. To assess the state-of-the-art in Twitter sentiment analysis, we conduct a benchmark evaluation of 28 top academic and commercial systems in tweet sentiment classification across five distinctive data sets. We perform an error analysis to uncover the causes of commonly occurring classification errors. To further the evaluation, we apply select systems in an event detection case study. Finally, we summarize the key trends and takeaways from the review and benchmark evaluation and provide suggestions to guide the design of the next generation of approaches.},
  keywords = {benchmark evaluation,natural language processing,opinion mining,Sentiment analysis,social media,text mining,twitter}
}

@inproceedings{levallois_umigon_2013,
  title = {Umigon: Sentiment Analysis for Tweets Based on Terms Lists and Heuristics},
  shorttitle = {Umigon},
  booktitle = {Second {{Joint Conference}} on {{Lexical}} and {{Computational Semantics}} (*{{SEM}}), {{Volume}} 2: {{Proceedings}} of the {{Seventh International Workshop}} on {{Semantic Evaluation}} ({{SemEval}} 2013)},
  author = {Levallois, Clement},
  year = {2013},
  month = {jun},
  pages = {414--417},
  publisher = {{Association for Computational Linguistics}},
  address = {{Atlanta, Georgia, USA}},
  urldate = {2023-07-15}
}

@article{pennebaker_development_2015,
  title = {The {{Development}} and {{Psychometric Properties}} of {{LIWC2015}}},
  author = {Pennebaker, James W. and Boyd, Ryan L. and Jordan, Kayla and Blackburn, Kate},
  year = {2015},
  month = {sep},
  urldate = {2023-07-15},
  journal = {' '},
  abstract = {The paper summarizes the nature of the LIWC2015 text analysis program, including the development of the dictionaries and the basic psychometrics of the output.  Results of the 2015 version are compared with the 2007 version.},
  copyright = {Attribution-NonCommercial-NoDerivs 3.0 United States},
  langid = {english},
  annotation = {Accepted: 2015-09-16T13:00:41Z}
}

@misc{nielsen_new_2011,
  title = {A New {{ANEW}}: {{Evaluation}} of a Word List for Sentiment Analysis in Microblogs},
  shorttitle = {A New {{ANEW}}},
  author = {Nielsen, Finn {\AA}rup},
  year = {2011},
  month = {mar},
  number = {arXiv:1103.2903},
  eprint = {1103.2903},
  primaryclass = {cs},
  publisher = {{arXiv}},
  doi = {10.48550/arXiv.1103.2903},
  urldate = {2023-07-15},
  abstract = {Sentiment analysis of microblogs such as Twitter has recently gained a fair amount of attention. One of the simplest sentiment analysis approaches compares the words of a posting against a labeled word list, where each word has been scored for valence, -- a 'sentiment lexicon' or 'affective word lists'. There exist several affective word lists, e.g., ANEW (Affective Norms for English Words) developed before the advent of microblogging and sentiment analysis. I wanted to examine how well ANEW and other word lists performs for the detection of sentiment strength in microblog posts in comparison with a new word list specifically constructed for microblogs. I used manually labeled postings from Twitter scored for sentiment. Using a simple word matching I show that the new word list may perform better than ANEW, though not as good as the more elaborate approach found in SentiStrength.},
  archiveprefix = {arxiv},
  keywords = {68M11,Computer Science - Computation and Language,Computer Science - Information Retrieval,H.4.3,J.4},
  file = {C\:\\Users\\JY403\\Zotero\\storage\\7BRWVFJJ\\1103.html}
}

@article{go_twitter_2009,
  title = {Twitter Sentiment Classification Using Distant Supervision},
  author = {Go, Alec and Bhayani, Richa and Huang, Lei},
  year = {2009},
  month = {jan},
  journal = {Processing},
  volume = {150},
  abstract = {We introduce a novel approach for automatically classify-ing the sentiment of Twitter messages. These messages are classified as either positive or negative with respect to a query term. This is useful for consumers who want to re-search the sentiment of products before purchase, or com-panies that want to monitor the public sentiment of their brands. There is no previous research on classifying sen-timent of messages on microblogging services like Twitter. We present the results of machine learning algorithms for classifying the sentiment of Twitter messages using distant supervision. Our training data consists of Twitter messages with emoticons, which are used as noisy labels. This type of training data is abundantly available and can be obtained through automated means. We show that machine learn-ing algorithms (Naive Bayes, Maximum Entropy, and SVM) have accuracy above 80\% when trained with emoticon data. This paper also describes the preprocessing steps needed in order to achieve high accuracy. The main contribution of this paper is the idea of using tweets with emoticons for distant supervised learning.}
}

@article{thelwall_sentiment_2010,
  title = {Sentiment Strength Detection in Short Informal Text},
  author = {Thelwall, Mike and Buckley, Kevan and Paltoglou, Georgios and Cai, Di and Kappas, Arvid},
  year = {2010},
  month={'dec'},
  journal = {Journal of the American Society for Information Science and Technology},
  volume = {61},
  number = {12},
  pages = {2544--2558},
  issn = {1532-2890},
  doi = {10.1002/asi.21416},
  urldate = {2023-07-15},
  abstract = {A huge number of informal messages are posted every day in social network sites, blogs, and discussion forums. Emotions seem to be frequently important in these texts for expressing friendship, showing social support or as part of online arguments. Algorithms to identify sentiment and sentiment strength are needed to help understand the role of emotion in this informal communication and also to identify inappropriate or anomalous affective utterances, potentially associated with threatening behavior to the self or others. Nevertheless, existing sentiment detection algorithms tend to be commercially oriented, designed to identify opinions about products rather than user behaviors. This article partly fills this gap with a new algorithm, SentiStrength, to extract sentiment strength from informal English text, using new methods to exploit the de facto grammars and spelling styles of cyberspace. Applied to MySpace comments and with a lookup table of term sentiment strengths optimized by machine learning, SentiStrength is able to predict positive emotion with 60.6\% accuracy and negative emotion with 72.8\% accuracy, both based upon strength scales of 1\textendash 5. The former, but not the latter, is better than baseline and a wide range of general machine learning approaches.},
  copyright = {\textcopyright{} 2010 ASIS\&T},
  langid = {english}
}

@inproceedings{hazarika_sentiment_2020,
  title = {Sentiment {{Analysis}} on {{Twitter}} by {{Using TextBlob}} for {{Natural Language Processing}}},
  author = {Hazarika, Ditiman and Konwar, Gopal and Deb, Shuvam and Bora, Dibya},
  booktitle = {' '},
  year = {2020},
  month = {jan},
  pages = {63--67},
  doi = {10.15439/2020KM20}
}

@article{diyasa_twitter_2021,
  title = {Twitter {{Sentiment Analysis}} as an {{Evaluation}} and {{Service Base On Python Textblob}}},
  author = {Diyasa, I. Gede Susrama Mas and Mandenni, Ni Made Ika Marini and Fachrurrozi, Mohammad Idham and Pradika, Sunu Ilham and Manab, Kholilul Rachman Nur and Sasmita, Nyoman Rahadi},
  year = {2021},
  month = {may},
  journal = {IOP Conference Series: Materials Science and Engineering},
  volume = {1125},
  number = {1},
  pages = {012034},
  publisher = {{IOP Publishing}},
  issn = {1757-899X},
  doi = {10.1088/1757-899X/1125/1/012034},
  urldate = {2023-07-15},
  abstract = {The development of technology in the current era is very rapid, this is indicated by the many social media that have sprung up. One popular social media is Twitter. Twitter initially became a forum for social media users as a place to preach activities, discuss, and share stories between users. However, now Twitter is even a place for complaints for customers of a company, one of which is PT Telkom Indonesia. Some customers prefer not to contact the call centre that has been provided by the company to be contacted if there is a problem, but prefer to complain via Twitter. According to data taken during a certain period, 3324 tweets were obtained, which included the keywords indihome, myindihome, useetv, and wifi.id. The tweets data that has been collected, if processed properly, will be valuable information for the company. For example, as a reference to assess brand image, customer feedback, and marketing opportunities. This study classifies tweets where the keywords indihome, myindihome, useetv, and wifi.di. Furthermore, several data preprocessing techniques were carried out, sentiment analysis, and visualization in the form of histograms, pie charts, and word clouds. From 3324 tweets that have been analyzed, it is found that there are 34.4\% positive tweets, 16.1\% negative tweets, and 49.6\% neutral tweets.},
  langid = {english}
}

@article{chandrasekaran_deep_2022,
  title = {Deep {{Learning}} and {{TextBlob Based Sentiment Analysis}} for {{Coronavirus}} ({{COVID-19}}) {{Using Twitter Data}}},
  author = {Chandrasekaran, Ganesh and Hemanth, Jude},
  year = {2022},
  month = {feb},
  journal = {International Journal on Artificial Intelligence Tools},
  volume = {31},
  number = {01},
  pages = {2250011},
  publisher = {{World Scientific Publishing Co.}},
  issn = {0218-2130},
  doi = {10.1142/S0218213022500117},
  urldate = {2023-07-15},
  abstract = {The novel Coronavirus (COVID-19) has affected the normal life of people around the world and has forced them to maintain social distance, self-quarantine and closing of many businesses. So, the people wish to share the information regarding the pandemic through social media e.g. Twitter. The key objective of this paper is to identify the sentiment associated with the pandemic by utilizing the tweets regarding the Coronavirus (COVID-19) and by using the python libraries to perform the task. We analyze the sentiment of people when Coronavirus has attained a peak level using the machine, deep learning techniques and TextBlob. We have classified the sentiments into positive and negative classes using the Machine Learning (NB, SVM, Logistic regression) approaches and deep learning-based Bi-LSTM model. The Bi-LSTM approach has achieved better accuracy (0.87) compared to the traditional machine learning models for Twitter sentiment classification. From the overall analysis, we could conclude that people are confident and they express more positivity towards the recovery from the COVID-19 pandemic. Such an analysis will help the policy and decision-makers to address the needs of the public appropriately.},
  keywords = {Coronavirus (COVID-19),machine learning and deep learning,sentiment analysis,Twitter}
}

@article{loria2018textblob,
  title={textblob Documentation, \href{https://textblob.readthedocs.io/en/dev/index.html}{https://textblob.readthedocs.io/en/dev/index.html}},
  author={Loria, Steven},
  journal={Release 0.16},
  volume={2},
  year={2020},
  month = {'apr'},
  url = {'https://textblob.readthedocs.io/en/dev/index.html'}
}

@misc{boyd2022development,
  title = {The development and psychometric properties of LIWC-22},
  author = {Boyd, R. L. and Ashokkumar, A. and Seraj, S. and Pennebaker, J. W.},
  year = {2022},
  howpublished = {\url{https://www.liwc.app}},
  note = {Austin, TX: University of Texas at Austin}
}

@unpublished{spacy2,
    AUTHOR = {Honnibal, Matthew and Montani, Ines},
    TITLE  = {{spaCy 2}: Natural language understanding with {B}loom embeddings, convolutional neural networks and incremental parsing},
    YEAR   = {2017},
    Note   = {To appear}
}

@ARTICLE{2020SciPy-NMeth,
  author  = {Virtanen, Pauli and Gommers, Ralf and Oliphant, Travis E. and
            Haberland, Matt and Reddy, Tyler and Cournapeau, David and
            Burovski, Evgeni and Peterson, Pearu and Weckesser, Warren and
            Bright, Jonathan and {van der Walt}, St{\'e}fan J. and
            Brett, Matthew and Wilson, Joshua and Millman, K. Jarrod and
            Mayorov, Nikolay and Nelson, Andrew R. J. and Jones, Eric and
            Kern, Robert and Larson, Eric and Carey, C J and
            Polat, {\.I}lhan and Feng, Yu and Moore, Eric W. and
            {VanderPlas}, Jake and Laxalde, Denis and Perktold, Josef and
            Cimrman, Robert and Henriksen, Ian and Quintero, E. A. and
            Harris, Charles R. and Archibald, Anne M. and
            Ribeiro, Ant{\^o}nio H. and Pedregosa, Fabian and
            {van Mulbregt}, Paul and {SciPy 1.0 Contributors}},
  title   = {{{SciPy} 1.0: Fundamental Algorithms for Scientific
            Computing in Python}},
  journal = {Nature Methods},
  year    = {2020},
  volume  = {17},
  pages   = {261--272},
  adsurl  = {https://rdcu.be/b08Wh},
  doi     = {10.1038/s41592-019-0686-2},
}

@article{grootendorst2022bertopic,
  title={BERTopic: Neural topic modeling with a class-based TF-IDF procedure},
  author={Grootendorst, Maarten},
  journal={arXiv preprint arXiv:2203.05794},
  year={2022}
}

@article{li_empirical_2019,
  title = {An Empirical Analysis of Emoji Usage on {{Twitter}}},
  author = {Li, Mengdi and Chng, Eugene and Chong, Alain Yee Loong and See, Simon},
  year = {2019},
  month = {jan},
  journal = {Industrial Management \& Data Systems},
  volume = {119},
  number = {8},
  pages = {1748--1763},
  publisher = {{Emerald Publishing Limited}},
  issn = {0263-5577},
  doi = {10.1108/IMDS-01-2019-0001},
  abstract = {Purpose Emoji has become an essential component of any digital communication and its importance can be attested to by its sustained popularity and widespread use. However, research in Emojis is rarely to be seen due to the lack of data at a greater scale. The purpose of this paper is to systematically analyse and compare the usage of Emojis in a cross-cultural manner. Design/methodology/approach This research conducted an empirical analysis using a large-scale, cross-regional emoji usage data set from Twitter, a platform where the limited 140 characters allowance has made it essential for the inclusion of emojis within tweets. The extremely large textual data set covers a period of only two months, but the 673m tweets authored by more than 2,081,542 unique users is a sufficiently large sample for the authors to yield significant results. Findings This research discovered that the categories and frequencies of Emojis communicated by users can provide a rich source of data to understand cultural differences between Twitter users from a large range of demographics. This research subsequently demonstrated the preferential use of Emojis complies with Hofstede's Cultural Dimensions Model, in which different representations of demographics and culture within countries present significantly different use of Emojis to communicate emotions. Originality/value This study provides a robust example of how to strategically conduct research using large-scale emoji data to pursue research questions previously difficult. To the best of authors' knowledge, the present study pioneers the first systematic analysis and comparison of the usage of emojis on Twitter across different cultures; it is the largest, in terms of the scale study of emoji usage to-date.},
  keywords = {Data mining,Emoji,Empirical analysis,Social media,Twitter},
  file = {C\:\\Users\\jcy204\\Zotero\\storage\\IRYWVU7F\\html.html}
}


@article{kejriwal_empirical_2021,
  title = {An Empirical Study of Emoji Usage on {{Twitter}} in Linguistic and National Contexts},
  author = {Kejriwal, Mayank and Wang, Qile and Li, Hongyu and Wang, Lu},
  year = {2021},
  month = {jul},
  journal = {Online Social Networks and Media},
  volume = {24},
  pages = {100149},
  issn = {2468-6964},
  doi = {10.1016/j.osnem.2021.100149},
  abstract = {Emojis or `picture characters' have become ubiquitous in modern-day digital communication, including social media sharing and smartphone texting. Despite this ubiquity, many questions remain about their usage, especially with respect to global variations in language and country. These questions are important, in part because they reveal how people communicate digitally on social platforms, but also because they provide a lens through which different regions and cultures can be studied. In this paper, we conduct a principled, quantitative study to understand emoji usage in terms of linguistic and country correlates. Our study involves 30 languages and countries each, and is conducted over tens of millions of tweets collected from the Twitter decahose over an entire month. Drawing on both statistical measures and information theory, our results reveal that, not only does emoji usage have strong dependencies at both the language and country level, but that some languages and countries are much more constrained in the diversity of their emoji usage. However, we also discover that the `popularity' of emojis, both globally and within the context of a given language, follows a robust and invariant trend that emerges fairly quickly (over just a day's worth of data) and cannot be explained either by a power-law or Heap's law-like distribution.},
  keywords = {Emojis,Empirical study,Linguistic dependencies,National dependencies,Twitter},
  file = {C\:\\Users\\jcy204\\Zotero\\storage\\GZPSHVNV\\S2468696421000318.html}
}

@article{hilte_linguistic_2022,
  title = {Linguistic {{Accommodation}} in {{Teenagers}}' {{Social Media Writing}}: {{Convergence Patterns}} in {{Mixed-gender Conversations}}},
  shorttitle = {Linguistic {{Accommodation}} in {{Teenagers}}' {{Social Media Writing}}},
  author = {Hilte, Lisa and Vandekerckhove, Reinhild and Daelemans, Walter},
  year = {2022},
  month = {apr},
  journal = {Journal of Quantitative Linguistics},
  volume = {29},
  number = {2},
  pages = {241--268},
  publisher = {{Routledge}},
  issn = {0929-6174},
  doi = {10.1080/09296174.2020.1807853},
  abstract = {The present study analyzes the phenomenon of linguistic accommodation, i.e. the adaptation of one's language use to that of one's conversation partner. In a large corpus of private social media messages, we compare Flemish teenagers' writing in two conversational settings: same-gender (including only boys or only girls) and mixed-gender conversations (including at least one girl and one boy). We examine whether boys adopt a more `female' and girls a more `male' writing style in mixed-gender talks, i.e. whether teenagers converge towards their conversation partner with respect to gendered writing. The analyses focus on two sets of prototypical markers of informal online writing, for which a clear gender divide has been attested in previous research: expressive typographic markers (e.g., emoticons), which can be considered more `female' features, and `oral', speech-like markers (e.g., regional language features), which are generally more popular among boys. Using generalized linear-mixed models, we examine the frequency of these features in boys' and girls' writing in same- versus mixed-gender conversations. Patterns of convergence emerge from the data: they reveal that girls and boys adopt a more similar style in mixed-gender talks. Strikingly, the convergence is asymmetrical and only significant for a particular group of online language features.},
  file = {C\:\\Users\\jcy204\\Zotero\\storage\\JC5JUW6I\\Hilte et al. - 2022 - Linguistic Accommodation in Teenagers’ Social Medi.pdf}
}

@article{bamman_gender_2014,
  title = {Gender Identity and Lexical Variation in Social Media},
  author = {Bamman, David and Eisenstein, Jacob and Schnoebelen, Tyler},
  year = {2014},
  journal = {Journal of Sociolinguistics},
  volume = {18},
  number = {2},
  pages = {135--160},
  issn = {1467-9841},
  doi = {10.1111/josl.12080},
  abstract = {We present a study of the relationship between gender, linguistic style, and social networks, using a novel corpus of 14,000 Twitter users. Prior quantitative work on gender often treats this social variable as a female/male binary; we argue for a more nuanced approach. By clustering Twitter users, we find a natural decomposition of the dataset into various styles and topical interests. Many clusters have strong gender orientations, but their use of linguistic resources sometimes directly conflicts with the population-level language statistics. We view these clusters as a more accurate reflection of the multifaceted nature of gendered language styles. Previous corpus-based work has also had little to say about individuals whose linguistic styles defy population-level gender patterns. To identify such individuals, we train a statistical classifier, and measure the classifier confidence for each individual in the dataset. Examining individuals whose language does not match the classifier's model for their gender, we find that they have social networks that include significantly fewer same-gender social connections and that, in general, social network homophily is correlated with the use of same-gender language markers. Pairing computational methods and social theory thus offers a new perspective on how gender emerges as individuals position themselves relative to audiences, topics, and mainstream gender norms.},
  copyright = {\textcopyright{} 2014 John Wiley \& Sons Ltd},
  langid = {english},
  keywords = {computational methods,computer-mediated communication,Gender,social media,social networks,style},
  file = {C\:\\Users\\jcy204\\Zotero\\storage\\BC26ZWKB\\Bamman et al. - 2014 - Gender identity and lexical variation in social me.pdf;C\:\\Users\\jcy204\\Zotero\\storage\\RKJYHBDC\\josl.html}
}
@article{park_women_2016,
  title = {Women Are {{Warmer}} but {{No Less Assertive}} than {{Men}}: {{Gender}} and {{Language}} on {{Facebook}}},
  shorttitle = {Women Are {{Warmer}} but {{No Less Assertive}} than {{Men}}},
  author = {Park, Gregory and Yaden, David Bryce and Schwartz, H. Andrew and Kern, Margaret L. and Eichstaedt, Johannes C. and Kosinski, Michael and Stillwell, David and Ungar, Lyle H. and Seligman, Martin E. P.},
  year = {2016},
  month = {may},
  journal = {PLOS ONE},
  volume = {11},
  number = {5},
  pages = {e0155885},
  publisher = {{Public Library of Science}},
  issn = {1932-6203},
  doi = {10.1371/journal.pone.0155885},
  abstract = {Using a large social media dataset and open-vocabulary methods from computational linguistics, we explored differences in language use across gender, affiliation, and assertiveness. In Study 1, we analyzed topics (groups of semantically similar words) across 10 million messages from over 52,000 Facebook users. Most language differed little across gender. However, topics most associated with self-identified female participants included friends, family, and social life, whereas topics most associated with self-identified male participants included swearing, anger, discussion of objects instead of people, and the use of argumentative language. In Study 2, we plotted male- and female-linked language topics along two interpersonal dimensions prevalent in gender research: affiliation and assertiveness. In a sample of over 15,000 Facebook users, we found substantial gender differences in the use of affiliative language and slight differences in assertive language. Language used more by self-identified females was interpersonally warmer, more compassionate, polite, and\textemdash contrary to previous findings\textemdash slightly more assertive in their language use, whereas language used more by self-identified males was colder, more hostile, and impersonal. Computational linguistic analysis combined with methods to automatically label topics offer means for testing psychological theories unobtrusively at large scale.},
  langid = {english},
  keywords = {Emotions,Facebook,Language,Psycholinguistics,Psychology,Semantics,Social media,Social psychology},
  file = {C\:\\Users\\jcy204\\Zotero\\storage\\DUAETPGM\\Park et al. - 2016 - Women are Warmer but No Less Assertive than Men G.pdf}
}

@inproceedings{zhao2022polarity,
  title={From Polarity to Intensity: Mining Morality from Semantic Space},
  author={Zhao, Chunxu and Liu, Pengyuan and Yu, Dong},
  booktitle={Proceedings of the 29th International Conference on Computational Linguistics},
  pages={1250--1262},
  year={2022}
}
@article{lucy2022discovering,
  title={Discovering differences in the representation of people using contextualized semantic axes},
  author={Lucy, Li and Tadimeti, Divya and Bamman, David},
  journal={arXiv preprint arXiv:2210.12170},
  year={2022}
}
@article{bolukbasi2016man,
  title={Man is to computer programmer as woman is to homemaker? debiasing word embeddings},
  author={Bolukbasi, Tolga and Chang, Kai-Wei and Zou, James Y and Saligrama, Venkatesh and Kalai, Adam T},
  journal={Advances in neural information processing systems},
  volume={29},
  year={2016}
}

@article{an2018semaxis,
  title={Semaxis: A lightweight framework to characterize domain-specific word semantics beyond sentiment},
  author={An, Jisun and Kwak, Haewoon and Ahn, Yong-Yeol},
  journal={arXiv preprint arXiv:1806.05521},
  year={2018}
}
@inproceedings{mathew2020polar,
  title={The polar framework: Polar opposites enable interpretability of pre-trained word embeddings},
  author={Mathew, Binny and Sikdar, Sandipan and Lemmerich, Florian and Strohmaier, Markus},
  booktitle={Proceedings of The Web Conference 2020},
  pages={1548--1558},
  year={2020}
}

@article{sun2019mitigating,
  title={Mitigating gender bias in natural language processing: Literature review},
  author={Sun, Tony and Gaut, Andrew and Tang, Shirlyn and Huang, Yuxin and ElSherief, Mai and Zhao, Jieyu and Mirza, Diba and Belding, Elizabeth and Chang, Kai-Wei and Wang, William Yang},
  journal={arXiv preprint arXiv:1906.08976},
  year={2019}
}

@inproceedings{devinney2022theories,
  title={Theories of “gender” in nlp bias research},
  author={Devinney, Hannah and Bj{\"o}rklund, Jenny and Bj{\"o}rklund, Henrik},
  booktitle={Proceedings of the 2022 ACM Conference on Fairness, Accountability, and Transparency},
  pages={2083--2102},
  year={2022}
}

@article{grieve2019mapping,
  title={Mapping lexical dialect variation in British English using Twitter},
  author={Grieve, Jack and Montgomery, Chris and Nini, Andrea and Murakami, Akira and Guo, Diansheng},
  journal={Frontiers in Artificial Intelligence},
  volume={2},
  pages={11},
  year={2019},
  publisher={Frontiers Media SA}
}


@misc{twitter_dev_developer_2023,
  title = {Developer {{Agreement}} and {{Policy}} \textendash{} {{X Developers}}},
  author = {Twitter Dev},
  year = {2023},
  month = {nov},
  urldate = {2023-12-07},
  abstract = {Developer Agreement and Policy \textendash{} X Developers},
  howpublished = {https://developer.twitter.com/en/developer-terms/agreement-and-policy},
  langid = {english},
  file = {C:\Users\JY403\Zotero\storage\JN6HHU8A\agreement-and-policy.html}
}

@inproceedings{lahitani_cosine_2016,
  title = {Cosine Similarity to Determine Similarity Measure: {{Study}} Case in Online Essay Assessment},
  shorttitle = {Cosine Similarity to Determine Similarity Measure},
  booktitle = {2016 4th {{International Conference}} on {{Cyber}} and {{IT Service Management}}},
  author = {Lahitani, Alfirna Rizqi and Permanasari, Adhistya Erna and Setiawan, Noor Akhmad},
  year = {2016},
  month = {apr},
  pages = {1--6},
  doi = {10.1109/CITSM.2016.7577578},
  urldate = {2023-12-29},
  abstract = {Development of technology in educational field brings the easier ways through the variety of facilitation for learning process, sharing files, giving assignment and assessment. Automated Essay Scoring (AES) is one of the development systems for determining a score automatically from text document source to facilitate the correction and scoring by utilizing applications that run on the computer. AES process is used to help the lecturers to score efficiently and effectively. Besides it can reduce the subjectivity scoring problem. However, implementation of AES depends on many factors and cases, such as language and mechanism of scoring process especially for essay scoring. A number of methods implemented for weighting the terms from document and reaching the solutions for handling comparative level between documents answer and expert's document still defined. In this research, we implemented the weighting of Term Frequency - Inverse Document Frequency (TF-IDF) method and Cosine Similarity with the measuring degree concept of similarity terms in a document. Tests carried out on a number of Indonesian text-based documents that have gone through the stage of pre-processing for data extraction purposes. This process results is in a ranking of the document weight that have closesness match level with expert's document.}
}

@inproceedings{thongtan_sentiment_2019,
  title = {Sentiment {{Classification Using Document Embeddings Trained}} with {{Cosine Similarity}}},
  booktitle = {Proceedings of the 57th {{Annual Meeting}} of the {{Association}} for {{Computational Linguistics}}: {{Student Research Workshop}}},
  author = {Thongtan, Tan and Phienthrakul, Tanasanee},
  editor = {{Alva-Manchego}, Fernando and Choi, Eunsol and Khashabi, Daniel},
  year = {2019},
  month = {jul},
  pages = {407--414},
  publisher = {{Association for Computational Linguistics}},
  address = {{Florence, Italy}},
  doi = {10.18653/v1/P19-2057},
  urldate = {2023-12-29},
  abstract = {In document-level sentiment classification, each document must be mapped to a fixed length vector. Document embedding models map each document to a dense, low-dimensional vector in continuous vector space. This paper proposes training document embeddings using cosine similarity instead of dot product. Experiments on the IMDB dataset show that accuracy is improved when using cosine similarity compared to using dot product, while using feature combination with Naive Bayes weighted bag of n-grams achieves a competitive accuracy of 93.68\%. Code to reproduce all experiments is available at https://github.com/tanthongtan/dv-cosine.},
  file = {C:\Users\jcy204\Zotero\storage\SX563BHM\Thongtan and Phienthrakul - 2019 - Sentiment Classification Using Document Embeddings.pdf}
}

@inproceedings{sitikhu_comparison_2019,
  title = {A {{Comparison}} of {{Semantic Similarity Methods}} for {{Maximum Human Interpretability}}},
  booktitle = {2019 {{Artificial Intelligence}} for {{Transforming Business}} and {{Society}} ({{AITB}})},
  author = {Sitikhu, Pinky and Pahi, Kritish and Thapa, Pujan and Shakya, Subarna},
  year = {2019},
  month = {nov},
  volume = {1},
  pages = {1--4},
  doi = {10.1109/AITB48515.2019.8947433},
  urldate = {2023-12-29},
  abstract = {The inclusion of semantic information in any similarity measures improves the efficiency of the similarity measure and provides human interpretable results for further analysis. The similarity calculation method that focuses on features related to the text's words only, will give less accurate results. This paper presents three different methods that not only focus on the text's words but also incorporates semantic information of texts in their feature vector and computes semantic similarities. These methods are based on corpus-based and knowledge-based methods, which are: cosine similarity using tf-idf vectors, cosine similarity using word embedding and soft cosine similarity using word embedding. Among these three, cosine similarity using tf-idf vectors performed best in finding similarities between short news texts. The similar texts given by the method are easy to interpret and can be used directly in other information retrieval applications.},
  file = {C:\Users\jcy204\Zotero\storage\6YYUNBUU\Sitikhu et al. - 2019 - A Comparison of Semantic Similarity Methods for Ma.pdf}
}

@article{shyrokykh_short_2023,
  title = {Short Text Classification with Machine Learning in the Social Sciences: {{The}} Case of Climate Change on {{Twitter}}},
  shorttitle = {Short Text Classification with Machine Learning in the Social Sciences},
  author = {Shyrokykh, Karina and Girnyk, Max and Dellmuth, Lisa},
  year = {2023},
  month = {sep},
  journal = {PLOS ONE},
  volume = {18},
  number = {9},
  pages = {e0290762},
  publisher = {{Public Library of Science}},
  issn = {1932-6203},
  doi = {10.1371/journal.pone.0290762},
  urldate = {2023-12-29},
  abstract = {To analyse large numbers of texts, social science researchers are increasingly confronting the challenge of text classification. When manual labeling is not possible and researchers have to find automatized ways to classify texts, computer science provides a useful toolbox of machine-learning methods whose performance remains understudied in the social sciences. In this article, we compare the performance of the most widely used text classifiers by applying them to a typical research scenario in social science research: a relatively small labeled dataset with infrequent occurrence of categories of interest, which is a part of a large unlabeled dataset. As an example case, we look at Twitter communication regarding climate change, a topic of increasing scholarly interest in interdisciplinary social science research. Using a novel dataset including 5,750 tweets from various international organizations regarding the highly ambiguous concept of climate change, we evaluate the performance of methods in automatically classifying tweets based on whether they are about climate change or not. In this context, we highlight two main findings. First, supervised machine-learning methods perform better than state-of-the-art lexicons, in particular as class balance increases. Second, traditional machine-learning methods, such as logistic regression and random forest, perform similarly to sophisticated deep-learning methods, whilst requiring much less training time and computational resources. The results have important implications for the analysis of short texts in social science research.},
  langid = {english},
  keywords = {Algorithms,Climate change,Lexicons,Neurons,Social research,Social sciences,Support vector machines,Twitter},
  file = {C:\Users\jcy204\Zotero\storage\AJIGWS8N\Shyrokykh et al. - 2023 - Short text classification with machine learning in.pdf}
}

@article{spruce_using_2020,
  title = {Using Social Media to Measure Impacts of Named Storm Events in the {{United Kingdom}} and {{Ireland}}},
  author = {Spruce, M. and Arthur, R. and Williams, H. T. P.},
  year = {2020},
  journal = {Meteorological Applications},
  volume = {27},
  number = {1},
  pages = {e1887},
  issn = {1469-8080},
  doi = {10.1002/met.1887},
  urldate = {2023-12-29},
  abstract = {Despite increasing use of impact-based weather warnings, the social impacts of extreme weather events lie beyond the reach of conventional meteorological observations and remain difficult to quantify. This presents a challenge for validation of warnings and weather impact models. This study considers the application of social sensing, the systematic analysis of unsolicited social media data to observe real-world events, to determine the impacts of named storms in the United Kingdom and Ireland during the winter storm season 2017\textendash 2018. User posts on Twitter are analysed to show that social sensing can robustly detect and locate storm events. Comprehensive filtering of tweets containing weather keywords reveals that 3\% of tweets are relevant to severe weather events and, for those, locations could be derived for about 75\%. Impacts of storms on Twitter users are explored using the text content of storm-related tweets to assess changes in sentiment and topics of discussion over the period before, during and after each storm event. Sentiment shows a consistent response to storms, with an increase in expressed negative emotion. Topics of discussion move from warnings as the storm approaches, to local observations and reportage during the storm, to accounts of damage/disruption and sharing of news reports following the event. There is a high level of humour expressed throughout. This study demonstrates a novel methodology for identifying tweets which can be used to assess the impacts of storms and other extreme weather events. Further development could lead to improved understanding of social impacts of storms and impact model validation.},
  copyright = {\textcopyright{} 2020 The Authors. Meteorological Applications published by John Wiley \& Sons Ltd on behalf of the Royal Meteorological Society.},
  langid = {english},
  keywords = {extreme weather,impacts,social media,social sensing,storms},
  file = {C\:\\Users\\jcy204\\Zotero\\storage\\6R9KL9R3\\Spruce et al. - 2020 - Using social media to measure impacts of named sto.pdf;C\:\\Users\\jcy204\\Zotero\\storage\\NCSVPBRA\\met.html}
}

@article{han_using_2019,
  title = {Using {{Social Media}} to {{Mine}} and {{Analyze Public Sentiment}} during a {{Disaster}}: {{A Case Study}} of the 2018 {{Shouguang City Flood}} in {{China}}},
  shorttitle = {Using {{Social Media}} to {{Mine}} and {{Analyze Public Sentiment}} during a {{Disaster}}},
  author = {Han, Xuehua and Wang, Juanle},
  year = {2019},
  month = {apr},
  journal = {ISPRS International Journal of Geo-Information},
  volume = {8},
  number = {4},
  pages = {185},
  publisher = {{Multidisciplinary Digital Publishing Institute}},
  issn = {2220-9964},
  doi = {10.3390/ijgi8040185},
  urldate = {2023-12-29},
  abstract = {Social media has been applied to all natural disaster risk-reduction phases, including pre-warning, response, and recovery. However, using it to accurately acquire and reveal public sentiment during a disaster still presents a significant challenge. To explore public sentiment in depth during a disaster, this study analyzed Sina-Weibo (Weibo) texts in terms of space, time, and content related to the 2018 Shouguang flood, which caused casualties and economic losses, arousing widespread public concern in China. The temporal changes within six-hour intervals and spatial distribution on sub-district and city levels of flood-related Weibo were analyzed. Based on the Latent Dirichlet Allocation (LDA) model and the Random Forest (RF) algorithm, a topic extraction and classification model was built to hierarchically identify six flood-relevant topics and nine types of public sentiment responses in Weibo texts. The majority of Weibo texts about the Shouguang flood were related to ``public sentiment'', among which ``questioning the government and media'' was the most commonly expressed. The Weibo text numbers varied over time for different topics and sentiments that corresponded to the different developmental stages of the flood. On a sub-district level, the spatial distribution of flood-relevant Weibo was mainly concentrated in high population areas in the south-central and eastern parts of Shouguang, near the river and the downtown area. At the city level, the Weibo texts were mainly distributed in Beijing and cities in the Shandong Province, centering in Weifang City. The results indicated that the classification model developed in this study was accurate and viable for analyzing social media texts during a disaster. The findings can be used to help researchers, public servants, and officials to better understand public sentiments towards disaster events, to accelerate disaster responses, and to support post-disaster management.},
  copyright = {http://creativecommons.org/licenses/by/3.0/},
  langid = {english},
  keywords = {China,disaster risk reduction,flood,public sentiment,social media},
  file = {C:\Users\jcy204\Zotero\storage\QDST9NZC\Han and Wang - 2019 - Using Social Media to Mine and Analyze Public Sent.pdf}
}

@article{mbunge_tool_2017,
  title = {A {{Tool}} to {{Predict}} the {{Possibility}} of {{Social Unrest Using Sentiments Analysis-Case}} of {{Zimbabwe Politics}} 2017-2018},
  author = {Mbunge, Elliot and Vheremu, Fanwell and Kajiva, Kinsley},
  year = {2017},
  month = {oct},
  journal = {International Journal of Science and Research (IJSR)},
  volume = {391},
  doi = {10.21275/ART20177198},
  abstract = {Due to economic, social and political conditions prevailing in Zimbabwe, researchers developed a tool to predict the possibility of having social unrest between September 2017 and August 2018 using sentiments analysis. People feel very much comfortable to express their social, economic and political views, opinions, attitudes and emotions using social media platforms such as Whatsapp, Facebook and Twitter. These social media platforms are now used by social groups to plan and spread information that lead to riotous act and mass demonstrations against the government. Researchers developed a tool to predict the possibility of having social unrest in Zimbabwe using Twitter data.}
}
@article{oladele_social_2023,
  title = {Social {{Unrest Prediction Through Sentiment Analysis}} on {{Twitter Using Support Vector Machine}}: {{Experimental Study}} on {{Nigeria}}'s \#{{EndSARS}}},
  shorttitle = {Social {{Unrest Prediction Through Sentiment Analysis}} on {{Twitter Using Support Vector Machine}}},
  author = {Oladele, Temidayo Michael and Ayetiran, Eniafe Festus},
  year = {2023},
  month = {jan},
  journal = {Open Information Science},
  volume = {7},
  number = {1},
  publisher = {{De Gruyter Open Access}},
  issn = {2451-1781},
  doi = {10.1515/opis-2022-0141},
  urldate = {2023-12-29},
  abstract = {Social unrest is a powerful mode of expression and organized form of behavior involving civil disorders and acts of mass civil disobedience, among other behaviors. Nowadays, signs of most social unrest start from the social media websites, such as Twitter, Facebook, etc. In recent times, Nigeria has faced different forms of social unrest, including the popular \#EndSARS, which began on Twitter with a demand that government disband the Special Anti-Robbery Squad (SARS), a unit under the Nigerian Police Force for alleged brutality. Mining public opinions such as this on social media can assist the government and other concerned organizations by serving as an early warning system. In this work, we collected user tweets with \#EndSARS from Twitter and pre-processed and annotated them into positive and negative classes. A support vector classifier was then used for classifying the sentiment expressed in them. Experimental results show 90\% accuracy, 94\% precision, 85\% recall, and 89\% F 1 score on the test set. The codes and dataset are publicly available for research use. https://github.com/Temidayomichael/Social-unrest-prediction.},
  copyright = {De Gruyter expressly reserves the right to use all content for commercial text and data mining within the meaning of Section 44b of the German Copyright Act.},
  langid = {english},
  keywords = {\#EndSARS,sentiment classification,social unrest,support vector machine,Twitter},
  file = {C:\Users\jcy204\Zotero\storage\U9EVPBI3\Oladele and Ayetiran - 2023 - Social Unrest Prediction Through Sentiment Analysi.pdf}
}

@inproceedings{mirza_twitter_2023,
  title = {Twitter {{Sentiment Analysis}} of {{Cross-Cultural Perspectives}} on {{Climate Change}}},
  booktitle = {Cross-{{Cultural Design}}},
  author = {Mirza, Misha and Lukosch, Stephan and Lukosch, Heide},
  editor = {Rau, Pei-Luen Patrick},
  year = {2023},
  series = {Lecture {{Notes}} in {{Computer Science}}},
  pages = {392--406},
  publisher = {{Springer Nature Switzerland}},
  address = {{Cham}},
  doi = {10.1007/978-3-031-35936-1_29},
  abstract = {This study investigates the response of residents from different cultures to climate change and opinions about related activities on social media. The deep Long Short-Term Memory (LSTM) model is used for estimating sentiment polarity found in the social media posts. Cross-cultural polarity measurement using sentiment analysis refers to the use of sentiment analysis techniques to measure the emotional tone or sentiment of text in multiple languages or cultures. This can be used to compare and contrast the sentiments expressed in different cultures or to identify cultural-specific sentiment patterns. This research examines the sentiments of people living in Lahore, Pakistan and Christchurch, New Zealand related to climate change and possible actions. Both Lahore and Christchurch, located on opposite hemispheres, have diverse populations comprising a mix of different ethnic and religious groups. The analysis shows that the risk perceptions of people with regard to a global issue as climate change during the Covid-19 pandemic have created polarity in opinions posted on Twitter. The study finds that while the percentage of positive sentiments outweighs the negative ones in both countries, the negative sentiment values are still relatively high. Negative sentiments towards climate change can arise due to feelings of hopelessness, frustration, anger or despair in the face of overwhelming environmental challenges. This can lead to decreased motivation and engagement in actions to address climate change.},
  isbn = {978-3-031-35936-1},
  langid = {english},
  keywords = {climate change,cross-cultural,Sentiment analysis}
}

@article{effrosynidis_exploring_2022,
  title = {Exploring Climate Change on {{Twitter}} Using Seven Aspects: {{Stance}}, Sentiment, Aggressiveness, Temperature, Gender, Topics, and Disasters},
  shorttitle = {Exploring Climate Change on {{Twitter}} Using Seven Aspects},
  author = {Effrosynidis, Dimitrios and Sylaios, Georgios and Arampatzis, Avi},
  year = {2022},
  month = {sep},
  journal = {PLOS ONE},
  volume = {17},
  number = {9},
  pages = {e0274213},
  publisher = {{Public Library of Science}},
  issn = {1932-6203},
  doi = {10.1371/journal.pone.0274213},
  urldate = {2023-12-29},
  abstract = {How do climate change deniers differ from believers? Is there any correlation between human sentiment and deviations from historic temperature? We answer nine such questions using 13 years of Twitter data and 15 million tweets. Seven aspects are explored, namely, user gender, climate change stance and sentiment, aggressiveness, deviations from historic temperature, topics discussed, and environmental disaster events. We found that: a) climate change deniers use the term global warming much often than believers and use aggressive language, while believers tweet more about taking actions to fight the phenomenon, b) deniers are more present in the American Region, South Africa, Japan, and Eastern China and less present in Europe, India, and Central Africa, c) people connect much more the warm temperatures with man-made climate change than cold temperatures, d) the same regions that had more climate change deniers also tweet with negative sentiment, e) a positive correlation is observed between human sentiment and deviations from historic temperature; when the deviation is between -1.143\textdegree C and +2.401\textdegree C, people tweet the most positive, f) there exist 90\% correlation between sentiment and stance, and -94\% correlation between sentiment and aggressiveness, g) no clear patterns are observed to correlate sentiment and stance with disaster events based on total deaths, number of affected, and damage costs, h) topics discussed on Twitter indicate that climate change is a politicized issue and people are expressing their concerns especially when witnessing extreme weather; the global stance could be considered optimistic, as there are many discussions that point out the importance of human intervention to fight climate change and actions are being taken through events to raise the awareness of this phenomenon.},
  langid = {english},
  keywords = {Anthropogenic climate change,Climate change,Global warming,Language,Social media,South Africa,Twitter,United States},
  file = {C:\Users\jcy204\Zotero\storage\ASC87HNF\Effrosynidis et al. - 2022 - Exploring climate change on Twitter using seven as.pdf}
}

@inproceedings{al_shaibani_terrorist_2022,
  title = {Terrorist {{Tweets Detection}} Using {{Sentiment Analysis}}: {{Techniques}} and {{Approaches}}},
  shorttitle = {Terrorist {{Tweets Detection}} Using {{Sentiment Analysis}}},
  booktitle = {2022 5th {{International Conference}} on {{Engineering Technology}} and Its {{Applications}} ({{IICETA}})},
  author = {{Al-Shaibani}, Hanaa Ali and {Al-Augby}, Salam},
  year = {2022},
  month = {may},
  pages = {585--590},
  issn = {2831-753X},
  doi = {10.1109/IICETA54559.2022.9888461},
  urldate = {2023-12-29},
  abstract = {Many people's company and social connections have changed as a result of online social networking, the proliferation of these social media sites has ushered in a new age of Unfortunately extremism, where they are being used to inspire terrorist attacks, recruitment, and other forms of extremism. Terrorist groups such as the Islamic State of Iraq and Syria (ISIS) use social media platforms like Twitter to spread their propaganda online, and the vast amount of traffic generated in social media makes it nearly impossible to manually identify terrorist content and extremism online, Although law enforcement officials, experts, and volunteers are actively is working to resolve this issue, because of the urgent need to find modern technologies to protect humanity from terrorism. In this paper reviews most of the works it is based on 15 papers and in most of the research the sentiment analysis (SA) techniques have been used to elicit opinions or to detect and predict terrorist attacks. Using machine learning and recent studies have reached promising results using deep learning.},
  file = {C:\Users\jcy204\Zotero\storage\I3NR679A\Al-Shaibani and Al-Augby - 2022 - Terrorist Tweets Detection using Sentiment Analysi.pdf}
}


@article{trabelsi_survey_2023,
  title = {A Survey of Extremism Online Content Analysis and Prediction Techniques in Twitter Based on Sentiment Analysis},
  author = {Trabelsi, Zouheir and Saidi, Firas and Thangaraj, Eswari and Veni, T.},
  year = {2023},
  month = {jun},
  journal = {Security Journal},
  volume = {36},
  number = {2},
  pages = {221--248},
  issn = {1743-4645},
  doi = {10.1057/s41284-022-00335-4},
  urldate = {2023-12-29},
  abstract = {Nowadays, extremist organizations use social networks, such as Twitter, to flourish their dark activities. Usually, to polarize new members, these organizations attempt to share their radical propaganda by posting tweets. Practically, Sentiment Analysis (SA) techniques are widely used to classify the polarity of these extremist tweets, to derive appropriate conclusions for decision-making purposes, and to make valuable predictions about future violent and terrorist events. To study the influence of social networks-based malicious activities on human security and safety, this paper surveyed different Machine and Deep Learning based techniques used for Tweets SA, and discussed their strengths and weaknesses and recent trends in the field. Furthermore, the conducted survey work highlighted promising key areas and potential challenges that require further consideration to implement more effective methods to combat extremism in online social networks.},
  langid = {english},
  keywords = {Machine learning (ML),Opinion mining (OM),Social networks extremism,Twitter sentiment analysis (TSA)},
  file = {C:\Users\jcy204\Zotero\storage\2QD4G298\Trabelsi et al. - 2023 - A survey of extremism online content analysis and .pdf}
}

@inproceedings{garg_sentiment_2017,
  title = {Sentiment Analysis of the {{Uri}} Terror Attack Using {{Twitter}}},
  booktitle = {2017 {{International Conference}} on {{Computing}}, {{Communication}} and {{Automation}} ({{ICCCA}})},
  author = {Garg, Pulkit and Garg, Himanshu and Ranga, Virender},
  year = {2017},
  month = {may},
  pages = {17--20},
  doi = {10.1109/CCAA.2017.8229812},
  urldate = {2023-12-29},
  abstract = {With more and more people coming online, social media is becoming a medium for opinion sharing. On 18 September 2016, security forces were attacked by a group of four terrorists. In this paper, we study sentiments and survival of tweets post-terror attack by extracting tweets from Twitter. Factors like last retweet, number of retweets, number of favorites are used to study information flow of data posted on Twitter. Higher the number of retweets, higher is the reach. The event caused widespread reaction on social media. We discuss our results on sentiments along with the survival of tweets.},
  file = {C:\Users\jcy204\Zotero\storage\DKCJRISX\Garg et al. - 2017 - Sentiment analysis of the Uri terror attack using .pdf}
}

@article{cano_marin_twitter_2023,
  title = {Twitter as a Predictive System: {{A}} Systematic Literature Review},
  shorttitle = {Twitter as a Predictive System},
  author = {{Cano-Marin}, Enrique and {Mora-Cantallops}, Mar{\c c}al and {S{\'a}nchez-Alonso}, Salvador},
  year = {2023},
  month = {mar},
  journal = {Journal of Business Research},
  volume = {157},
  pages = {113561},
  issn = {0148-2963},
  doi = {10.1016/j.jbusres.2022.113561},
  urldate = {2023-12-29},
  abstract = {Millions of people use Twitter daily, posting thousands of messages and interacting with their peers. This research aims to evaluate and classify the predictive potential of the Twitter social platform through the intelligent analysis of user-generated public big data analytics. A systematic literature review (SLR) covering Web of Science, IEEE, Scopus and other databases identified the gaps and opportunities for developing predictive applications of User-Generated Content (UGC) on Twitter since 2006. Our research is a practical contribution to the use of Twitter data as a predictive system. A wide variety of application domains, highlighting social network analysis and public health, have been identified by applying innovative techniques for conducting a massive SLR, leveraging machine learning and graph analysis. The results give rise to new research lines with implications for both scholars and business leaders.},
  keywords = {Applications,Network analysis,Predictive,Research articles,Systematic literature review,Twitter},
  file = {C:\Users\jcy204\Zotero\storage\XU6Y6STB\S0148296322010268.html}
}


@article{tan_emotional_2023,
  title = {Emotional {{Variance Analysis}}: {{A}} New Sentiment Analysis Feature Set for {{Artificial Intelligence}} and {{Machine Learning}} Applications},
  shorttitle = {Emotional {{Variance Analysis}}},
  author = {Tan, Leonard and Tan, Ooi Kiang and Sze, Chun Chau and Goh, Wilson Wen Bin},
  year = {2023},
  journal = {PloS One},
  volume = {18},
  number = {1},
  pages = {e0274299},
  issn = {1932-6203},
  doi = {10.1371/journal.pone.0274299},
  abstract = {Sentiment Analysis (SA) is a category of data mining techniques that extract latent representations of affective states within textual corpuses. This has wide ranging applications from online reviews to capturing mental states. In this paper, we present a novel SA feature set; Emotional Variance Analysis (EVA), which captures patterns of emotional instability. Applying EVA on student journals garnered from an Experiential Learning (EL) course, we find that EVA is useful for profiling variations in sentiment polarity and intensity, which in turn can predict academic performance. As a feature set, EVA is compatible with a wide variety of Artificial Intelligence (AI) and Machine Learning (ML) applications. Although evaluated on education data, we foresee EVA to be useful in mental health profiling and consumer behaviour applications. EVA is available at https://qr.page/g/5jQ8DQmWQT4. Our results show that EVA was able to achieve an overall accuracy of 88.7\% and outperform NLP (76.0\%) and SentimentR (58.0\%) features by 15.8\% and 51.7\% respectively when predicting student experiential learning grade scores through a Multi-Layer Perceptron (MLP) ML model.},
  langid = {english},
  pmcid = {PMC9836260},
  pmid = {36634041},
  keywords = {Artificial Intelligence,Attitude,Humans,Machine Learning,{Neural Networks, Computer},Sentiment Analysis},
  file = {C:\Users\jcy204\Zotero\storage\YTA252J9\Tan et al. - 2023 - Emotional Variance Analysis A new sentiment analy.pdf}
}
@article{drus_sentiment_2019,
  title = {Sentiment {{Analysis}} in {{Social Media}} and {{Its Application}}: {{Systematic Literature Review}}},
  shorttitle = {Sentiment {{Analysis}} in {{Social Media}} and {{Its Application}}},
  author = {Drus, Zulfadzli and Khalid, Haliyana},
  year = {2019},
  month = {jan},
  journal = {Procedia Computer Science},
  series = {The {{Fifth Information Systems International Conference}}, 23-24 {{July}} 2019, {{Surabaya}}, {{Indonesia}}},
  volume = {161},
  pages = {707--714},
  issn = {1877-0509},
  doi = {10.1016/j.procs.2019.11.174},
  urldate = {2024-01-02},
  abstract = {This paper is a report of a review on sentiment analysis in social media that explored the methods, social media platform used and its application. Social media contain a large amount of raw data that has been uploaded by users in the form of text, videos, photos and audio. The data can be converted into valuable information by using sentiment analysis. A systematic review of studies published between 2014 to 2019 was undertaken using the following trusted and credible database including ACM, Emerald Insight, IEEE Xplore, Science Direct and Scopus. After the initial and in-depth screening of paper, 24 out of 77 articles have been chosen from the review process. The articles have been reviewed based on the aim of the study. The result shows most of the articles applied opinion-lexicon method to analyses text sentiment in social media, extracted data on microblogging site mainly Twitter and sentiment analysis application can be seen in world events, healthcare, politics and business.},
  keywords = {Big data,Sentiment analysis,Social media},
  file = {C:\Users\jcy204\Zotero\storage\UD5T47FQ\S187705091931885X.html}
}

@article{alaa_khudhair_abbas_twitter_2020,
  title = {Twitter {{Sentiment Analysis Using}} an {{Ensemble Majority Vote Classifier}}},
  author = {Alaa Khudhair Abbas, Ali Khalil Salih},
  year = {2020},
  journal = {Journal of Southwest Jiaotong University},
  volume = {55},
  number = {1},
  issn = {02582724, 02582724},
  urldate = {2024-01-02},
  abstract = {Twitter social media data generally uses ambiguous text that can cause difficulty in identifying positive or negative sentiments. There are more than one billion social media messages that need to be stored in a proper database and processed correctly to analyze them. In this paper, an ensemble majority vote classifier to enhance sentiment classification performance and accuracy is proposed. The proposed classification model is combined with four classifiers, using varying techniques{\textemdash}naive Bayes, decision trees, multilayer perceptron and logistic regression{\textemdash}to form a single ensemble classifier. In addition to these, a comparison is drawn among the four classifiers to evaluate the performance of the individual classifiers. The result shows that in terms of an individual classifier, the naive Bayes classifier is optimal as compared to the others. However, for comparing the proposed ensemble majority vote classifier with the four individual classifiers, the result illustrates that the performance of the proposed classifier is better than the independent one.~Keywords: Sentiment Analysis, Social Media, Twitter Sentiment, Ensemble Majority Vote Classifier~DOI：https://doi.org/10.35741/issn.0258-2724.55.1.9},
  copyright = {Copyright (c) 2020 Journal of Southwest Jiaotong University},
  langid = {american},
  file = {C:\Users\jcy204\Zotero\storage\3MBBYT5X\Alaa Khudhair Abbas - 2020 - Twitter Sentiment Analysis Using an Ensemble Major.pdf}
}
@article{ruz_sentiment_2020,
  title = {Sentiment Analysis of {{Twitter}} Data during Critical Events through {{Bayesian}} Networks Classifiers},
  author = {Ruz, Gonzalo A. and Henr{\'i}quez, Pablo A. and Mascare{\~n}o, Aldo},
  year = {2020},
  month = {may},
  journal = {Future Generation Computer Systems},
  volume = {106},
  pages = {92--104},
  issn = {0167-739X},
  doi = {10.1016/j.future.2020.01.005},
  urldate = {2024-01-02},
  abstract = {Sentiment analysis through machine learning using Twitter data has become a popular topic in recent years. Here we address the problem of sentiment analysis during critical events such as natural disasters or social movements. We consider Bayesian network classifiers to perform sentiment analysis on two datasets in Spanish: the 2010 Chilean earthquake and the 2017 Catalan independence referendum. In order to automatically control the number of edges that are supported by the training examples in the Bayesian network classifier, we adopt a Bayes factor approach for this purpose, yielding more realistic networks. The results show the effectiveness of using the Bayes factor measure as well as its competitive predictive results when compared to support vector machines and random forests, given a sufficient number of training examples. Also, the resulting networks allow to identify the relations amongst words, offering interesting qualitative information to historically and socially comprehend the main features of the event dynamics.},
  keywords = {Bayes factor,Bayesian network classifiers,Random forests,Sentiment analysis,Support vector machines,Twitter data}
}

@article{stephenie_sentiment_2020,
  title = {Sentiment {{Analysis}} on {{Tokopedia Product Online Reviews Using Random Forest Method}}},
  author = {Stephenie and Warsito, Budi and Prahutama, Alan},
  year = {2020},
  journal = {E3S Web of Conferences},
  volume = {202},
  pages = {16006},
  publisher = {{EDP Sciences}},
  issn = {2267-1242},
  doi = {10.1051/e3sconf/202020216006},
  urldate = {2024-01-02},
  abstract = {Tokopedia is one of the most popular e-commerce sites in Indonesia that offers consumer products from various categories. In each product section, a review feature is offered. This review feature became essential in evaluating the sellers and become one consideration for customers in making purchase consideration. Sentiment analysis of Tokopedia product reviews may provide the opportunity to look on how Tokopedia customers respond to product quality and sellers' hospitality. In evaluating the model, the reviews were grouped as: ``positive sentiment'' and ``negative sentiment'' using the Random Forest method and 10-fold cross-validation. Data labelling was carried out automatically by calculating the sentiment score using Lexicon-Based. Visualization of the labelling results was then done using a bar graph and a word cloud on each class of sentiment in order to look up for information that is considered important and most discussed. The test results showed that the accuracy of the Random Forest Method with parameter mtry = 73 and ntree = 50 is 97.38\% which leads to the conclusion that the Random Forest Method could well predict the product reviews of Tokopedia. The greater the accuracy, the better performance of the classification model.},
  copyright = {{\textcopyright} The Authors, published by EDP Sciences, 2020},
  langid = {english},
  file = {C:\Users\jcy204\Zotero\storage\J6GDYW3N\Stephenie et al. - 2020 - Sentiment Analysis on Tokopedia Product Online Rev.pdf}
}

@article{kumar_exploring_2020,
  title = {Exploring {{Impact}} of {{Age}} and {{Gender}} on {{Sentiment Analysis Using Machine Learning}}},
  author = {Kumar, Sudhanshu and Gahalawat, Monika and Roy, Partha Pratim and Dogra, Debi Prosad and Kim, Byung-Gyu},
  year = {2020},
  month = {feb},
  journal = {Electronics},
  volume = {9},
  number = {2},
  pages = {374},
  publisher = {{Multidisciplinary Digital Publishing Institute}},
  issn = {2079-9292},
  doi = {10.3390/electronics9020374},
  urldate = {2024-01-03},
  abstract = {Sentiment analysis is a rapidly growing field of research due to the explosive growth in digital information. In the modern world of artificial intelligence, sentiment analysis is one of the essential tools to extract emotion information from massive data. Sentiment analysis is applied to a variety of user data from customer reviews to social network posts. To the best of our knowledge, there is less work on sentiment analysis based on the categorization of users by demographics. Demographics play an important role in deciding the marketing strategies for different products. In this study, we explore the impact of age and gender in sentiment analysis, as this can help e-commerce retailers to market their products based on specific demographics. The dataset is created by collecting reviews on books from Facebook users by asking them to answer a questionnaire containing questions about their preferences in books, along with their age groups and gender information. Next, the paper analyzes the segmented data for sentiments based on each age group and gender. Finally, sentiment analysis is done using different Machine Learning (ML) approaches including maximum entropy, support vector machine, convolutional neural network, and long short term memory to study the impact of age and gender on user reviews. Experiments have been conducted to identify new insights into the effect of age and gender for sentiment analysis.},
  copyright = {http://creativecommons.org/licenses/by/3.0/},
  langid = {english},
  keywords = {lexicon,machine learning,sentiment analysis,social media},
  file = {C:\Users\jcy204\Zotero\storage\2HMGHCQJ\Kumar et al. - 2020 - Exploring Impact of Age and Gender on Sentiment An.pdf}
}

@article{xie_multi-dimensional_2021,
  title = {A Multi-Dimensional Relation Model for Dimensional Sentiment Analysis},
  author = {Xie, Housheng and Lin, Wei and Lin, Shuying and Wang, Jin and Yu, Liang-Chih},
  year = {2021},
  month = {nov},
  journal = {Information Sciences},
  volume = {579},
  pages = {832--844},
  issn = {0020-0255},
  doi = {10.1016/j.ins.2021.08.052},
  urldate = {2024-01-03},
  abstract = {Dimensional sentiment analysis has received considerable attention because it can represent affective states as continuous numerical values on multiple dimensions such as valence (positive{\textendash}negative) and arousal (excited{\textendash}calm). Compared to the categorical approach, which represents affective states as several discrete classes (e.g., positive and negative), the dimensional approach can provide more fine-grained (real-valued) sentiment analysis. Traditional approaches to predicting dimensional sentiment scores typically treat each dimension independently without consideration of relations between dimensions. In fact, different dimensions may correlate with each other. For example, expressions with a higher valence score usually have a higher arousal score, And higher irony expressions usually have a lower valence score. Such relations between dimensions are useful for dimension score prediction. To this end, this study proposes a multi-dimensional relation model to incorporate relations between dimensions into deep neural networks for dimension score prediction. The proposed method has two modes: internal and external. The internal mode incorporates the relations between dimensions into sentence representations before prediction, whereas the external mode builds a linear regression model that can capture the relations between dimensions to refine the predicted scores after prediction. To evaluate the proposed method, we created a Chinese three-dimensional corpus with valence-arousal-irony (VAI) ratings. Experiments using various neural network architectures demonstrate that the proposed multi-dimensional relation model outperformed those that treat each dimension independently. In addition, the internal mode outperformed the external mode, and a combination of the two modes achieved the best performance.},
  keywords = {Multi-dimensional relations,Neural networks,Sentiment analysis,Valence-arousal-irony ratings}
}
